# Supplementary material for: Subterranean biodiversity and depth distribution of myriapods in forested scree slopes of Central Europe
Source: Zookeys. 2020 Apr 28;930:117–37. doi: 10.3897/zookeys.930.48914 (PMC7203530; doi:10.3897/zookeys.930.48914)
Supplement: Supplementary material 2 — Table S2 [file zookeys-930-117-s002.xlsx]

## Sheet: Table 3
	Supplementary file 2: Table S2. List of sampled millipede species and community characteristics. Abbreviations: D-Dominance, C-Constancy. Coloured boxes indicate number of individuals in given depth. The numbers indicating particular studied scree slopes are stated in Fig. 1.
	Diplopoda	Locality										Σ	D (%)	C (%)	Depth (cm)
	Species	1	2	3	4	5	6	7	8	9	10				5-15	25-45	55-95
	Archiboreoiulus pallidus (Brade-Birks, 1920)	-	-	-	16	-	-	-	-	-	-	16	2.7972	9.09091
	Blaniulus guttulatus (Fabricius, 1798)	-	-	-	-	-	17	1	5	-	-	23	4.02098	27.2727
	Brachydesmus superus Latzel, 1884	-	-	-	-	-	5	-	-	-	-	5	0.874126	9.09091
	Cibiniulus slovacus Antić, Mock & Enghoff, 2015	13	2	-	-	-	-	-	-	-	-	15	2.62238	18.1818
	Craspedosoma transsylvanicum Verhoeff, 1897	-	-	-	-	1	-	-	-	-	-	1	0.174825	9.09091
	Cylindroiulus nitidus (Verhoeff, 1891)	-	-	-	-	-	5	-	5	-	-	10	1.74825	18.1818
	Geoglomeris subterranea Verhoeff, 1908	-	-	-	-	-	2	-	-	-	-	2	0.34965	9.09091
	Glomeris connexa C. L. Koch, 1847	-	-	-	-	-	-	-	-	1	2	3	0.524476	18.1818
	Glomeris tetrasticha (Brandt, 1833)	4	-	-	-	-	-	-	-	-	-	4	0.699301	9.09091
	Haasea flavescens (Latzel, 1884)	-	-	-	-	26	-	-	-	-	-	26	4.54545	9.09091
	Haplogona oculodistincta (Verhoeff, 1893)	-	-	-	-	-	12	28	11	-	-	51	8.91608	27.2727
	Hungarosoma bokori Verhoeff, 1928	-	2	-	-	-	-	-	-	-	-	2	0.34965	9.09091
	Hylebainosoma tatranum Verhoeff, 1899	-	-	-	2	-	-	-	-	-	-	2	0.34965	9.09091
	Leptoiulus baconyensis(Verhoeff, 1899)	-	-	-	1	-	-	-	-	-	-	1	0.174825	9.09091
	Leptoiulus proximus (Nemec, 1896)	-	5	-	-	-	-	-	-	-	-	5	0.874126	9.09091
	Leptoiulus trilobatus (Verhoeff, 1894)	-	-	-	-	-	-	-	-	-	6	6	1.04895	9.09091
	Listrocheiritium septentrionale Gulička, 1965	-	-	-	-	-	-	-	-	1	16	17	2.97203	18.1818
	Mastigona bosniensis (Verhoeff, 1897)	2	8	-	1	-	1	-	-	-	-	12	2.0979	36.3636
	Megaphyllum projectum Verhoeff, 1894	1	4	-	6	-	-	-	-	-	-	11	1.92308	27.2727
	Melogona transsylvanica (Verhoeff, 1897)	-	12	-	-	-	-	-	-	-	-	12	2.0979	9.09091
	Melogona voigti (Verhoeff, 1899)	-	-	-	-	-	2	4	3	-	1	10	1.74825	36.3636
	Ochogona caroli (Rothenbuhler, 1900)	-	-	-	-	-	-	-	6	18	205	229	40.035	27.2727
	Ommatoiulus sabulosus (Linnaeus, 1758)	-	-	-	-	-	-	-	2	-	-	2	0.34965	9.09091
	Polydesmus complanatus (Linnaeus, 1761)	-	-	8	2	-	-	-	-	1	-	11	1.92308	27.2727
	Polydesmus denticulatus C.L.Koch, 1847	5	14	5	-	21	-	-	-	-	-	45	7.86713	36.3636
	Polyxenus lagurus (Linnaeus, 1758)	-	-	-	3	-	-	-	-	-	-	3	0.524476	9.09091
	Polyzonium germanicum Brandt, 1837	-	-	-	-	-	-	-	-	-	1	1	0.174825	9.09091
	Trachysphaera acutula (Latzel, 1884)	-	-	3	-	-	-	-	-	-	-	3	0.524476	9.09091
	Trachysphaera costata (Waga, 1857)	-	-	1	-	-	-	-	-	-	-	1	0.174825	9.09091
	Trachysphaera gibbula (Latzel, 1884)	-	-	-	-	-	12	1	3	-	-	16	2.7972	27.2727
	Unciger foetidus (C.L.Koch, 1838)	5	-	4	-	2	-	2	2	-	-	15	2.62238	45.4545
	Unciger transsilvanicus (Verhoeff, 1899)	-	-	-	-	-	-	-	5	-	-	5	0.874126	9.09091
	Juveniles	-	1	2	-	4	-	-	-	-	-	7	1.22378	27.2727
	Σ (indiv.)	30	48	23	31	54	56	36	42	21	231	572
	Σ (spp.)	6	7	5	7	4	8	5	9	4	6	32			23	21	24
														0–5 ind.	6–20 ind.	21–50 ind.	> 50 ind.
